# Supplementary material for: Automated EMG-Based Classification of Upper Extremity Motor Impairment Levels in Subacute Stroke
Source: Sensors (Basel). 2025 Nov 7;25(22):6829. doi: 10.3390/s25226829 (PMC12656085; doi:10.3390/s25226829)
Supplement: Supplementary file 1 [file sensors-25-06829-s001.zip]

Archive with 1 entries (1 files):
- sensors-3930111-supplementary.pdf
